# Supplementary material for: Physical activity and sedentary behaviour of female adolescents in Indonesia: A multi-method study on duration, pattern and context
Source: J Exerc Sci Fit. 2022 Feb 24;20(2):128–39. doi: 10.1016/j.jesf.2022.02.002 (PMC8899402; doi:10.1016/j.jesf.2022.02.002)
Supplement: Appendix A — Coding Guideline for Automated Wearable Camera Data [file mmc1.xlsx]

## Sheet: Coding formula
Appendix A. Coding Guideline for Automated Wearable Camera Data
Coding Guideline for Automated Wearable Camera Data
Category
Uncodeable	Main Behaviour	Posture	Device Attention*	Device*	Content Type*	Activity**	Purpose	Physical setting (where, e.g., Location)	Social Context	Social Environment (who they are with)	Social interaction	Other Behaviour
Blurry	Screen-based SB	Sitting/Lying/Reclining (SED)	Unclassifiable	Unclassifiable	Unclassifiable	Chore (e.g., cleaning house, cooking, washing dishes/clothes/vehicles, and gardening)	Unclassifiable	Unclassifiable	Alone	Unclassifiable	Unclassifiable	Unclassifiable
Poor Lighting	Non-screen-based SB	Standing Still	Primary	Portable >Unclassifiable	Passive Screen Media >Unclassifiable (e.g., watching/looking at something)	Self-care (e.g., taking a shower, brushing teeth, and putting on makeup)	Domestic	Home >Unclassifiable	Social environment but no interaction	Alone (i.e., none)	None	Food >Unclassifiable
Blocked	Physical Activity	Standing with movement	Secondary	Portable >Mobile Device (phone, ipod)	Passive Screen Media >Programme >Unclassifiable	Physical Activity>conditioning exercise	Educational	Home >Bedroom	Direct social engagement	Adult	Co-participating	Food >Snack
	Screen-based Physical Activity	Walking/Running	Background	Portable >Laptop Computer	Passive Screen Media >Programme >Live Action	Physical Activity>walking	Leisure	Home >Living room		Child	Co-viewing	Food >Meal
		Bicycling		Portable >Tablet (ipad, e-reader)	Passive Screen Media >Programme >Animation/ Cartoon	Physical activity>sports>ball sport	Social	Home >Kitchen/Dining Room		Adult&child	Background	Food >Beverage
				Portable >Handheld game console	Passive Screen Media >Programme >Live Action Animation	Physical activity>sports>racket sport	Transport	Home >Outside			Conversation	Food >Other
				Portable >Other	Passive Screen Media >Internet >Article, book, blog (e.g., large amounts of text)	Physical activity>sports>other (specify if possible)	Personal Care	Home >Other (e.g., Office, bathroom)			Other	Multitask >Unclassifiable
				Non-portable >Unclassifiable	Passive Screen Media >General (e.g., home page, lock screen notifications, calculators)	Reading >Unclassifiable	Other	School >Unclassifiable				Multitask >Pen and Paper (e.g., Writing)
Note: * only applicabe for screen-based SB and screen-based physical activity				Non-portable >Television	Interactive Screen Media >Unclassifiable (e.g., scrolling, browsing)	Reading >Educational book		School >Classroom				Multitask >Book or paper (e.g., Reading)
				Non-portable >Television for gaming	Interactive Screen Media >Internet >Browse (e.g., scrolling, online shopping)	Reading >Comic		School >Library				Multitask >Hobby (e.g., music playing, painting)
				Non-portable >Desktop Computer	Interactive Screen Media >Game>Unclassifiable	Reading >Novel		School >Computer Lab				Multitask >Other
**only applicable for non-screen-based SB and physical activity				Non-portable >Interactive Whiteboard	Interactive Screen Media >Game>Action	Reading>Other		School >Playground				None
				Non-portable >Digital Signage	Interactive Screen Media >Game>Simulation	Quiet play >Unclassifiable		School >Other (e.g., Office)
				Non-portable >Projector	Interactive Screen Media >Game>Strategy/Puzzle	Quiet play >Board game		Public >Unclassifiable
SB = Sedentary behaviour				Non-portable >Other	Interactive Screen Media >Game>Sports	Quiet Play >Card		Public >Street
				Wearable >Unclassifiable	Interactive Screen Media >Game>Exergame	Writing >Unclassifiable		Public >Community Venue
				Wearable >Smartwatch	Interactive Screen Media >Game>Educational	Writing >Doing schoolwork		Public >Retail
				Wearable >Other	Interactive Screen Media >Creation >Unclassifiable	Writing >Other		Public >Food Retail
					Interactive Screen Media >Creation >Writing Apps (e.g., word, notes, powerpoint, excel)	Hobby > Art > Painting/Drawing/Colouring		Public >Recreation space
					Interactive Screen Media >Creation >Arts Apps (e.g., photo editor, music editor).	Hobby >Playing an instrument/music		Transport >Unclassifiable
					Interactive Screen Media >Creation >Camera App (e.g., photo/video)	Hobby >Other		Transport >Private Transport
					Interactive Screen Media >Communication >Instant/Text Message	Socializing		Transport >Public Transport
					Interactive Screen Media >Communication >Call	Sitting/lying/reclining
					Interactive Screen Media >Communication >Video Chat	Eating >Unclassifiable
					Interactive Screen Media >Communication >Email	Eating>Snack
					Interactive Screen Media>Other	Eating>Meal
					Social Media >Facebook	Eating>Other
					Social Media >Twitter	Drinking>Beverage
					Social Media >Instagram	Drinking>Other
					Social Media >Snapchat	Unclassifiable
					Social Media >Whatsapp	Other
					Social Media >Unclassifiable
					Social Media >Other

## Sheet: Coding template and examples
Folder	Date	Time	File	Uncodeable	Main Behaviour	Posture	Device Attention	Device	Content type	Activity	Purpose	Physical Setting	Social Context	Social Environment	Social Interaction	Other Behaviour	Other Device	Device 2 attention	Device 2 Content type	Device 2 Purpose	Social Context Person 2	Social Environment Person 2	Social Interaction Person 2
PF2 D2S1	2020-02-27	18:42:00	TLC000111		Screen-based SB	Sitting/Lying/Reclining (SED)	Primary	Portable >Mobile Device (phone, ipod)	Social Media >Whatsapp		Social	Home >Bedroom	Alone	Alone (i.e., none)	None	None
PF2 D2S1	2020-02-27		TLC000112		Screen-based SB	Sitting/Lying/Reclining (SED)	Primary	Portable >Mobile Device (phone, ipod)	Social Media >Whatsapp		Social	Home >Bedroom	Alone	Alone (i.e., none)	None	None
PF2 D2S1	2020-02-27		TLC000113		Screen-based SB	Sitting/Lying/Reclining (SED)	Primary	Portable >Mobile Device (phone, ipod)	Social Media >Whatsapp		Social	Home >Bedroom	Alone	Alone (i.e., none)	None	None
PF2 D2S1	2020-02-27		TLC000114		Screen-based SB	Sitting/Lying/Reclining (SED)	Primary	Portable >Mobile Device (phone, ipod)	Social Media >Whatsapp		Social	Home >Bedroom	Alone	Alone (i.e., none)	None	None
PF2 D2S1	2020-02-27		TLC000115		Screen-based SB	Sitting/Lying/Reclining (SED)	Primary	Portable >Mobile Device (phone, ipod)	Social Media >Whatsapp		Social	Home >Bedroom	Alone	Alone (i.e., none)	None	None
PF2 D2S1	2020-02-27	18:43:00	TLC00011279		Physical Activity	Walking/Running				Physical Activity>walking	Other	Home >Unclassifiable	Alone	Alone (i.e., none)	None	None
PF2 D2S1	2020-02-27		TLC00011280		Physical Activity	Standing with movement				Self-care (e.g., taking a shower, brushing teeth, and putting on makeup)	Other	Home >Kitchen/Dining Room	Alone	Alone (i.e., none)	None	Food >Meal
PF2 D2S1	2020-02-27		TLC00011281		Physical Activity	Standing with movement				Self-care (e.g., taking a shower, brushing teeth, and putting on makeup)	Other	Home >Kitchen/Dining Room	Alone	Alone (i.e., none)	None	Food >Meal
PF2 D2S1	2020-02-27		TLC00011295		Non-screen-based SB	Sitting/Lying/Reclining (SED)				Writing >Other	Other	Home >Bedroom	Alone	Alone (i.e., none)	None	None
PF2 D2S1	2020-02-27		TLC00011296		Non-screen-based SB	Sitting/Lying/Reclining (SED)				Writing >Other	Other	Home >Bedroom	Alone	Alone (i.e., none)	None	None
PF2 D2S1	2020-02-27		TLC00011297		Non-screen-based SB	Sitting/Lying/Reclining (SED)				Unclassifiable	Unclassifiable	Home >Bedroom	Social environment but no interaction	Unclassifiable	Background	None
PF2 D2S1	2020-02-27		TLC00011298		Non-screen-based SB	Sitting/Lying/Reclining (SED)				Unclassifiable	Unclassifiable	Home >Bedroom	Social environment but no interaction	Unclassifiable	Background	None
PF2 D2S1	2020-02-27		TLC00011299		Non-screen-based SB	Sitting/Lying/Reclining (SED)				Unclassifiable	Unclassifiable	Home >Bedroom	Social environment but no interaction	Unclassifiable	Background	None
PF2 D2S1	2020-02-27	18:54:00	TLC00012197	Blocked
PF2 D2S1	2020-02-27		TLC00012198	Blocked
PF2 D2S1	2020-02-27		TLC00012199	Blocked
PF2 D2S1	2020-02-27		TLC00012200	Blocked
PF2 D2S1	2020-02-27	09:42:00	TLC0001381		Screen-based Physical Activity	Standing with movement	Primary	Non-portable >Television	Passive Screen Media >Programme >Animation/ Cartoon		Leisure	Home >Living room	Social environment but no interaction	Adult&child	Co-viewing	Food >Meal
PF2 D2S1	2020-02-27		TLC0001382		Screen-based Physical Activity	Standing with movement	Primary	Non-portable >Television	Passive Screen Media >Programme >Animation/ Cartoon		Leisure	Home >Living room	Social environment but no interaction	Adult&child	Co-viewing	Food >Meal
PF2 D2S1	2020-02-27		TLC0001383		Screen-based Physical Activity	Standing with movement	Primary	Non-portable >Television	Passive Screen Media >Programme >Animation/ Cartoon		Leisure	Home >Living room	Social environment but no interaction	Adult&child	Co-viewing	Food >Meal
PF2 D2S1	2020-02-27		TLC0001384		Screen-based Physical Activity	Standing with movement	Primary	Non-portable >Television	Passive Screen Media >Programme >Animation/ Cartoon		Leisure	Home >Living room	Social environment but no interaction	Adult&child	Co-viewing	Food >Meal
